# Supplementary material for: Impact of Orexin-A Treatment on Food Intake, Energy Metabolism and Body Weight in Mice
Source: PLoS One. 2017 Jan 13;12(1):e0169908. doi: 10.1371/journal.pone.0169908 (PMC5235373; doi:10.1371/journal.pone.0169908)
Supplement: S1 Table — n = 8. A t-test was performed and significant differences are indicated *P<0.05, **P<0.01 (data orexin A dec 6.xlxs). (XLSX) [file pone.0169908.s003.xlsx]

## Sheet: Weight evolution
	mice weight evolution as function of time
	Weeks									Final weight
Control	0	1	2	3	4	5	6			carcasse	Skin	uterus	liver	spleen	intestine	kidney	pancreas	LMB	adiposity	retroperitoneal fat	mesenteric fat	periovarian fat	subcutaneous fat	bat	total fat mass
E 1	19.5	19.8	20.5	20;6	20.4	20.87	21.5		Control
E 4	17.9	18.3	19.1	19.3	19.63	20.28	20.73		E 1	7.632	2.1771	0.0982	0.9144	0.1314	1.3938	0.2314	0.24	19.5974	12.2598	0.2076	0.2907	0.9	1.0043	0.0662	2.4688	2.4688
E 6	19.8	20.28	20.7	20.9	20;6	20.9	21.45		E 4	6.8976	2.0914	0.0644	0.8187	0.1212	1.099	0.1984	0.2464	18.3331	13.3469	0.1905	0.3246	0.8981	1.0337	0.0693	2.5162	2.5162
E 11	19.2	19.52	20.2	20.5	20.3	21.5	22.57		E 6	7.0903	2.2431	0.0765	0.891	0.1044	1.3717	0.2374	0.2184	19.0996	15.971	0.3061	0.3403	0.9523	1.4517	0.075	3.1254	3.1254
E 12	19.7	21	22.8	23	22.6	23.3	23.63		E 11	6.8202	2.2247	0.0878	0.8809	0.1088	1.2445	0.2634	0.2262	18.1769	13.8808	0.2059	0.2786	0.9578	1.0808	0.0738	2.5969	2.5969
E 19	19.4	19.5	20.28	21.3	20.9	20.8	21.36		E 12	6.7032	2.402	0.1047	0.995	0.1249	1.2465	0.2764	0.2372	18.3363	12.0728	0.1953	0.273	0.7364	1.009	0.0676	2.2813	2.2813
E 29	18.5	18.9	19.7	20.3	20	20.3	20.8		E 19	6.6871	1.6494	0.0868	1.0681	0.1691	1.4964	0.2748	0.1855	18.3749	12.436	0.205	0.3246	0.7733	0.9822	0.0781	2.3632	2.3632
E 30	18.3	18.5	19.5	20;0	19.7	20.3	20.5		E 29	6.8311	2.6098	0.0951	0.9877	0.1204	1.1615	0.2626	0.2641	19.4547	10.4103	0.1403	0.3042	0.621	0.9598	0.1088	2.1341	2.1341
mean	19.0375	19.475	20.3475	20.8833	20.5043	21.0313	21.5675		E 30	6.9663	2.22	0.0876	0.9366	0.1274	1.2686	0.2493	0.2321	19.9986	11.0303	0.2008	0.3431	0.7672	0.7803	0.088	2.1794	2.181
SEM	0.603125	0.68125	0.739375	0.85	0.711837	0.684375	0.76625																			2.3241
Oxa									Oxa																	2.0383
A 2	19.7	19.41	20.1	20.8	20.62	20.7	20.83		A 2	7.1982	2.6098	0.0951	0.9877	0.1204	1.1615	0.2626	0.2641	20.2107	9.51325	0.1587	0.2283	0.5889	0.9465	0.1159	2.0383	1.8375
A 7	17.4	17.9	18.6	19.7	18.6	19.8	19.86		A 7	6.6683	1.846	0.126	0.7989	0.1174	1.0523	0.2537	0.2174	20.2076	9.60279	0.1927	0.258	0.5651	0.7251	0.0966	1.8375	2.2189
A 9	20.4	20.8	21.1	22.5	22.6	23.6	23.7		A 9	7.8092	2.5112	0.089	0.9947	0.1124	1.2957	0.2673	0.2655	18.1291	10.2541	0.2103	0.2453	0.7053	0.9689	0.0891	2.2189	1.6651
A 15	20.8	21.1	21.2	21.7	22.1	22.9	23.03		A 15	7.4522	2.5568	0.0863	0.9261	0.1226	1.0349	0.2739	0.2647	20.7702	7.78249	0.184	0.2244	0.4517	0.7212	0.0838	1.6651	1.9931
A18	20.2	20.48	20.87	21.8	21.9	22.3	22.4		A18	7.0243	2.35532	0.1012	0.8344	0.1209	1.2182	0.2461	0.2427	20.3187	10.2872	0.1989	0.2443	0.4873	0.9854	0.0772	1.9931	2.5127
A 24	19.1	19.61	20.13	22.1	22.3	23.5	23.6		A 24	8.1436	2.3468	0.1033	1.0033	0.1343	1.1811	0.268	0.2375	18.6241	11.5862	0.239	0.2996	0.857	1.0216	0.0955	2.5127	1.9865
A 25	18.1	19.26	19.8	21.4	21.63	21.5	21.7		A 25	7.3617	2.7166	0.0855	0.9931	0.1297	0.92	0.2531	0.2695	20.8628	9.41059	0.186	0.2453	0.6337	0.8436	0.0779	1.9865	2.0517
A 26	16.9	18.73	19.19	21.4	21	20.67	20.7		A 26	6.8083	2.2858	0.0859	0.7644	0.1083	0.9431	0.225	0.1854	20.2814	10.8298	0.1705	0.2233	0.6807	0.9101	0.0671	2.0517
mean	19.075	19.6612	20.1238	21.425	21.3438	21.8713	21.9775
SEM	1.20625	0.849063	0.70125	0.6	0.952812	1.20375	1.205

## Sheet: caloric intake
	Caloric Intake
	CT								OxA
	E 1	E 4	E 6	E 11	E 12	E 19	E 29	E 30	A 2	A 7	A 9	A 15	A18	A 24	A 25	A 26
24h	44.1192	75.1514	65.9168	81.4701	42.8752	48.8652	67.0579	77.0299	87.846	55.3899	82.1265	56.6354	66.1455	64.0686	53.7558	50.6117
night	26.84	53.1821	44.3651	58.4397	24.3327	31.9549	46.83	55.3441	76.5418	36.7961	61.3747	44.3619	53.8851	48.1926	40.0015	35.9146
day	17.2792	21.9693	21.5517	23.0304	18.5426	16.9103	20.2279	21.6858	11.3042	18.5937	20.7518	12.2736	12.2604	15.876	13.7543	14.6971
	Meal number
	E 1	E 4	E 6	E 11	E 12	E 19	E 29	E 30	A 2	A 7	A 9	A 15	A18	A 24	A 25	A 26
24h	34	25.5	25	29	39	45	25	34.5	37	31.5	39	39.5	29	27	32	29.5
night	22.5	18.5	14	19.5	25.5	34	17	27.5	31	23	32	32.5	23.5	22	25	22.5
day	11.5	7	11	9.5	13.5	11	8	7	6	8.5	7	7	5.5	5	7	7
	Meal size
	E 1	E 4	E 6	E 11	E 12	E 19	E 29	E 30	A 2	A 7	A 9	A 15	A18	A 24	A 25	A 26
24h	1.26104	1.91628	1.76477	2.59143	1.69017	1.81045	3.12279	1.61342	2.37422	1.75841	2.10581	1.43381	2.28088	2.37291	1.67987	1.71565
night	1.08145	1.72729	1.91714	2.72729	1.73981	1.71881	3.26589	1.68002	2.46909	1.59983	1.91796	1.36498	2.29298	2.19057	1.60006	1.59621
day	1.6124	2.41575	1.57084	2.31256	1.59642	2.09368	2.81871	1.35177	1.88403	2.1875	2.96454	1.75337	2.22916	3.1752	1.9649	2.09958
	ingestion speed
	E 1	E 4	E 6	E 11	E 12	E 19	E 29	E 30	A 2	A 7	A 9	A 15	A18	A 24	A 25	A 26
24h	1.38938	1.53884	1.17129	1.25244	1.68197	2.09142	1.88455	1.1042	1.84963	3.05955	2.25049	1.81699	2.0832	1.92011	3.27529	1.71565
night	1.56672	1.72621	1.19053	1.32295	1.72019	2.1377	1.92202	1.27116	1.72138	3.26598	2.24216	1.90963	2.07229	1.95961	3.28312	1.59621
day	1.10725	1.10887	1.04617	0.943008	1.50686	1.72808	1.61383	0.711101	2.08615	1.65607	2.11938	1.21275	1.96762	1.53004	2.92501	2.09958

## Sheet: energy expenditure
energy expenditure
		CT								OXA
		E 1	E 4	E 6	E 11	E 12	E 19	E 29	E 30	A 2	A 7	A 9	A 15	A18	A 24	A 25	A 26	E 6	E 11	E 12	E 19	E 29	E 30	A 2	A 7	A 9	A 15	A18	A 24	A 25	A 26	E 1	E 4	E 6	E 11	E 12	E 19	E 29	E 30	A 2	A 7	A 9	A 15	A18	A 24	A 25	A 26	E 1	E 4
TEE (kj)		48.3224	49.5063	45.6518	51.0889	57.3176	53.1763	51.4466	68.3269	50.6346	59.2818	47.6656	58.9876	55.1032	52.6227	58.9844	57.8428	53.3702
REE (kj)		42.0557	37.8529	31.8837	36.3343	50.598	39.6465	35.0861	51.1772	40.5595	55.2512	35.3046	50.9813	37.5062	39.1696	52.0556	50.0227	41.0049
EE-Act (kj)		6.26665	11.6534	13.7681	14.7546	6.71955	13.5297	16.3605	17.1497	10.0751	14.7744	12.3609	8.00631	17.5969	13.4531	6.92879	7.82008	12.3652
Activity (units)		13.312	11.9972	14.3373	13.4894	13.8862	11.6626	15.6421	22.6132	8.39918	16.3113	13.8918	16.4823	15.4265	14.1261	10.6744	13.8678	10.921
Act-Cost (kj/Unit)		4.70753	9.71345	9.603	10.938	4.83901	11.601	10.4593	7.58396	11.9953	10.3124	8.898	4.85752	11.407	9.52361	6.49106	5.63902	11.3224
[truncated: 5,000 more columns]

## Sheet: Glucose and insuline
Blood glucose mg/DL							Insuline µg/L
orexine
mice	T0	T15	T30	T60	T120		Grp orexine	T0	T15	T30	T60	T120
A2	66	223	172	95	68		A2	0.140362	0.763227	0.405473	0.33	0.304167
A7	51	367	240	88	52		A7	0.125786	0.887973	0.39146	0.327444	0.306557
A9	60	198	169	98	69		A9	0.11	0.733919	0.407807	0.38	0.25
A15	76	200	206	121	100		A15	0.12	0.669564	0.3304	0.3033	0.2
A18	58	256	237	120	62		A18	0.107076	0.88619	0.461227	0.441281	0.33
A24	58	266	189	104	74		A24	0.140362	0.763227	0.455473	0.33	0.274167
A25	53	370	344	139	72		A25	0.0924	0.677757	0.439103	0.330846	0.15
A26	51	266	186	89	56		A26	0.1088	0.668619	0.286096	0.216521	0.184252
mean	59.125	268.25	217.875	106.75	69.125			0.118098	0.75631	0.39713	0.332424	0.249893
SD	8.49264	67.5124	57.628	18.1561	14.6525			0.0168522	0.0895914	0.061262	0.0637338	0.0653992
Control
Mice	T0	T15	T30	T60	T120		Control	T0	T15	T30	T60	T120
E1	76	242	205	120	82		E1	0.0863924	0.639006	0.208413	0.210038	0.230846
E4	53	244	227	124	71		E4	0.163722	0.540054	0.312991	0.252934	0.203722
E6	66	277	267	123	79		E6	0.151565	0.635715	0.350807	0.247782	0.207719
E11	65	196	202	106	70		E11	0.100631	0.455473	0.248669	0.190908	0.163131
E12	58	221	212	117	64		E12	0.111238	0.771415	0.307516	0.278094	0.181238
E19	71	281	195	108	69		E19	0.120428	0.562109	0.341667	0.323053	0.261908
E29	62	289	175	91	65		E29	0.0828143	0.6336	0.365723	0.309564	0.222259
E30	59	178	252	119	83		E30	0.172259	0.643335	0.343069	0.302744	0.22613
	63.75	241	216.875	113.5	72.875			0.123631	0.610088	0.309857	0.26439	0.212119
	7.40174	40.715	30.3947	11.1995	7.47257
								AUC insuline	CT	Oxa
									49.34	44.12
									35.53	46.72
									39.75	48.82
									42.25	45.03
									25.74	43.74
									38.18	35.84
									40.63	47.67
									38.93	29.14
								Mean	38.7938	42.635

## Sheet: oxa in pancreas
Ox1R expression in pancreas
							Pool
N° Bloc	N° Ech	Traitement	Surface Totale Pancréas	Nb Ilôts	Surface Ilôts	% Ilôts	Surface des deux fragments	Surface ilôt des deux fragments	% Total Ilôts
1	E1	Control	3.89803e+07	12	155321	0.376081	7.91287e+07	328666	0.415357
	E4	Control	4.01484e+07	23	173345	0.340058
2	E6	Control	4.39803e+07	11	165402	0.376081	8.91787e+07	319103	0.357824
	E11	Control	4.51984e+07	23	153701	0.340058
3	E12	Control	3.00208e+07	20	158195	0.53	5.80424e+07	447593	0.771149
	E19	Control	2.80216e+07	25	289398	1.03
4	E29	Control	3.4132e+07	14	115621	0.338747	6.99407e+07	459823	0.657448
	E36	Control	3.58087e+07	20	344202	0.96
5	A2	Ox A +	4.52053e+07	22	338657	0.75	8.22327e+07	610720	0.742673
	A7	Ox A +	3.70274e+07	20	272063	0.734762
6	A9	Ox A +	5.68861e+07	25	435597	0.77	9.481e+07	620093	0.654037
	A15	Ox A -	3.79239e+07	19	184496	0.49
7	A18	Ox A +	2.92435e+07	6	60420.6	0.21	6.74336e+07	562125	0.833597
	A24	Ox A +	3.81902e+07	39	501704	1.31
8	A25	Ox A +	3.38166e+07	16	206757	0.61	6.34024e+07	443288	0.699165
	A26	Ox A +	2.95858e+07	24	236531	0.8

## Sheet: Hypothalamus 18S
Hypothalamus mRNA expression
OX2R
Groupes	∆Ct = Ctgène cible - Ctgène de référence	2^(-∆Ct)	X100000		OX2R	Groupes	moyenne	Ecart-type	SEM
H A2	14.82	3.45729e-05	3.45729			Orexine	2.18491	0.617293	0.429951
H A7	15.768	1.79209e-05	1.79209			Témoin	3.36825	0.87139	0.744979
H A9	15.372	2.35813e-05	2.35813
H A15	15.3115	2.45912e-05	2.45912
H A18	15.569	2.05714e-05	2.05714
H A24	16.126	1.39827e-05	1.39827
H A25	15.767	1.79333e-05	1.79333
H A26	15.496	2.16391e-05	2.16391
H E1	15.423	2.27622e-05	2.27622
H E4	15.018	3.01392e-05	3.01392
H E6	15.7275	1.84311e-05	2.84311
H E12	15.1595	2.73235e-05	2.73235
H E19	14.6825	3.80301e-05	3.80301
H E29	14.4755	4.38976e-05	4.38976
H E30	14.4335	4.51943e-05	4.51943
Ox1R
Groupes	∆Ct = Ctgène cible - Ctgène de référence	2^(-∆Ct)	X1000000		Ox1R	Groupes	moyenne	Ecart-type	SEM
H A2	17.9575	3.92875e-06	3.92875			Orexine	4.82295	1.25012	0.985209
H A7	18.4085	2.87402e-06	2.87402			Témoin	4.59426	0.808153	0.631826
H A9	17.405	5.762e-06	5.762
H A15	17.4175	5.71229e-06	5.71229
H A18	17.164	6.80959e-06	6.80959
H A24	17.761	4.50201e-06	4.50201
H A25	17.915	4.0462e-06	4.0462
H A26	17.6245	4.94877e-06	4.94877
H E1	17.915	4.0462e-06	4.0462
H E4	17.6245	4.94877e-06	4.94877
H E6	18.0635	3.65044e-06	3.65044
H E12	17.765	4.48954e-06	4.48954
H E19	17.6015	5.02829e-06	5.02829
H E29	17.939	3.97945e-06	3.97945
H E30	17.3425	6.0171e-06	6.0171
HRCT
Groupes	∆Ct = Ctgène cible - Ctgène de référence	2^(-∆Ct)	X1000			Groupes	moyenne	Ecart-type	SEM
H A2	7.0125	0.0077451	7.7451		HRCT	Orexine	5.56889	1.32871	1.10349
H A7	7.6925	0.00483422	4.83422			Témoin	6.20104	0.489743	0.393941
H A9	7.3385	0.00617862	6.17862
H A15	7.733	0.0047004	4.7004
H A18	8.0545	0.00376144	3.76144
H A24	7.775	0.00456554	4.56554
H A25	7.3905	0.00595988	5.95988
H A26	7.199	0.00680589	6.80589
H E6	7.3855	0.00598058	5.98058
H E12	7.2115	0.00674718	6.74718
H E6	7.395	0.00594132	5.94132
H E12	7.454	0.00570325	5.70325
H E6	7.1515	0.0070337	7.0337
H E12	0	0.00595988	5.95988
H E19	0	0.00604139	6.04139
Y5R
Groupes	∆Ct = Ctgène cible - Ctgène de référence	2^(-∆Ct)	X100000			Groupes	moyenne	Ecart-type	SEM
H A2	13.1565	0.000109521	10.9521		Y5R	Orexine	9.29244	1.71456	1.29419
H A7	13.5095	8.57502e-05	8.57502			Témoin	10.5793	1.64376	1.26597
H A9	13.4295	9.06395e-05	9.06395
H A15	13.5545	8.31168e-05	8.31168
H A18	13.6205	7.94001e-05	7.94001
H A24	13.617	7.95929e-05	7.95929
H A25	12.9305	0.000128095	12.8095
H A26	13.484	8.72794e-05	8.72794
H E1	12.9305	0.000128095	12.8095
H E4	13.484	8.72794e-05	8.72794
H E6	13.558	8.29154e-05	8.29154
H E12	13.222	0.00010466	10.466
H E19	13.231	0.000104009	10.4009
H E29	13.035	0.000119145	11.9145
H E30	13.093	0.00011445	11.445
Y2R
Groupes	∆Ct = Ctgène cible - Ctgène de référence	2^(-∆Ct)	X100000			Groupes	moyenne	Ecart-type	SEM
H A2	13.941	6.3583e-05	6.3583		Y2R	Orexine	4.31498	1.28859	1.00896
H A7	14.3335	4.8438e-05	4.8438			Témoin	6.05873	0.499517	0.403474
H A9	14.4925	4.33833e-05	4.33833
H A15	15.3335	2.4219e-05	2.4219
H A18	14.8765	3.32451e-05	3.32451
H A24	14.9485	3.16266e-05	3.16266
H A25	14.182	5.38013e-05	5.38013
H A26	14.38	4.69017e-05	4.69017
H E1	14.182	5.91582e-05	5.91582
H E4	14.38	6.39582e-05	6.39582
H E6	13.9915	6.13958e-05	6.13958
H E12	13.877	6.64671e-05	6.64671
H E19	14.133	5.566e-05	5.566
H E29	13.917	6.46496e-05	6.46496
H E30	14.2085	5.28221e-05	5.28221
CRH
Groupes	∆Ct = Ctgène cible - Ctgène de référence	2^(-∆Ct)	X100000			Groupes	moyenne	Ecart-type	SEM
H A2	15.336	2.41771e-05	2.41771		CRH	Orexine	1.82769	0.573056	0.463868
H A7	15.321	2.44298e-05	2.44298			Témoin	2.85679	0.735989	0.545852
H A9	15.4525	2.23015e-05	2.23015
H A15	16.0675	1.45613e-05	1.45613
H A18	16.198	1.3302e-05	1.3302
H A24	16.859	8.4127e-06	0.84127
H A25	15.5715	2.05358e-05	2.05358
H A26	15.7225	1.84951e-05	1.84951
H E1	15.5715	2.05358e-05	2.05358
H E4	15.7225	3.42187e-05	3.42187
H E6	15.391	2.32727e-05	2.32727
H E12	15.1035	2.84049e-05	2.84049
H E19	15.17	2.71253e-05	2.71253
H E29	14.5385	4.20219e-05	4.20219
H E30	15.323	2.43959e-05	2.43959
MC4R
Groupes	∆Ct = Ctgène cible - Ctgène de référence	2^(-∆Ct)	X100000			Groupes	moyenne	Ecart-type	SEM
H A2	15.206	2.64568e-05	2.64568		MC4R	Orexine	2.1546	0.523149	0.423111
H A7	15.718	1.85528e-05	1.85528			Témoin	2.33119	0.380469	0.30625
H A9	15.3255	2.43537e-05	2.43537
H A15	15.0495	2.94883e-05	2.94883
H A18	15.922	1.61065e-05	1.61065
H A24	16.1125	1.41141e-05	1.41141
H A25	15.42	2.28096e-05	2.28096
H A26	15.575	2.0486e-05	2.0486
H E1	15.42	2.28096e-05	2.28096
H E4	15.575	2.0486e-05	2.0486
H E6	15.232	2.59843e-05	2.59843
H E12	15.1175	2.81306e-05	2.81306
H E19	15.817	1.73224e-05	1.73224
H E29	15.2015	2.65395e-05	2.65395
H E30	15.478	2.19108e-05	2.19108
CART
Groupes	∆Ct = Ctgène cible - Ctgène de référence	2^(-∆Ct)	X100000			Groupes	moyenne	Ecart-type	SEM
H A2	16.18	1.3469e-05	1.3469		CART	Orexine	1.31816	0.303327	0.22733
H A7	16.92	8.06441e-06	0.806441			Témoin	1.40594	0.492982	0.29872
H A9	15.887	1.6502e-05	1.6502
H A15	15.7915	1.76313e-05	1.76313
H A18	16.102	1.42172e-05	1.42172
H A24	16.3555	1.19262e-05	1.19262
H A25	16.4555	1.11276e-05	1.11276
H A26	16.286	1.25148e-05	1.25148
H E1	16.4555	1.35244e-05	1.35244
H E4	16.286	1.25148e-05	1.25148
H E6	16.83	8.58352e-06	0.858352
H E12	16.1395	1.38524e-05	1.38524
H E19	16.298	1.24112e-05	1.24112
H E29	16.2295	1.30147e-05	1.30147
H E30	15.316	2.45146e-05	2.45146
AGRP
Groupes	∆Ct = Ctgène cible - Ctgène de référence	2^(-∆Ct)	X100000			Groupes	moyenne	Ecart-type	SEM
H A2	13.1955	6.6127e-05	6.6127		AGRP	Orexine	5.93117	1.80667	1.18884
H A7	14.171	5.42131e-05	5.42131			Témoin	6.89943	1.46697	1.05224
H A9	14.074	5.79834e-05	5.79834
H A15	13.943	6.34949e-05	6.34949
H A18	15.0165	3.01705e-05	3.01705
H A24	15.4455	6.12777e-05	6.12777
H A25	14.367	4.73262e-05	4.73262
H A26	13.3785	9.3901e-05	9.3901
H E6	14.367	4.73262e-05	4.73262
H E12	13.3785	9.3901e-05	9.3901
H E6	14.065	7.23864e-05	7.23864
H E12	13.2685	5.87661e-05	5.87661
H E19	13.655	7.75239e-05	7.75239
H E29	13.867	6.69294e-05	6.69294
H E30	13.5505	6.6127e-05	6.6127
POMC
Groupes	∆Ct = Ctgène cible - Ctgène de référence	2^(-∆Ct)	X100000			Groupes	moyenne	Ecart-type	SEM
H A2	13.8365	6.83594e-05	6.83594			Orexine	4.63284	1.32283	1.122
H A7	14.5535	4.15872e-05	4.15872		POMC	Témoin	6.74004	2.72868	2.28234
H A9	14.1565	5.47607e-05	5.47607
H A15	14.8415	3.40615e-05	3.40615
H A18	14.906	3.25722e-05	3.25722
H A24	14.922	3.22129e-05	3.22129
H A25	14.223	5.22938e-05	5.22938
H A26	14.156	5.47797e-05	5.47797
H E1	14.223	5.22938e-05	5.22938
H E4	14.156	8.54535e-05	8.54535
H E6	13.948	6.32752e-05	6.32752
H E12	13.431	9.05453e-05	9.05453
H E19	13.2025	0.000106084	10.6084
H E29	14.588	4.06045e-05	4.06045
H E30	14.8635	3.3546e-05	3.3546
NPY
Groupes	∆Ct = Ctgène cible - Ctgène de référence	2^(-∆Ct)	X100000			Groupes	moyenne	Ecart-type	SEM
H A2	14.9605	3.13647e-05	3.13647			Orexine	1.91224	0.878139	0.713086
H A7	15.9755	1.55201e-05	1.55201		NPY	Témoin	2.39758	0.793222	0.624634
H A9	15.3845	2.33778e-05	2.33778
H A15	16.0375	1.48673e-05	1.48673
H A18	16.5135	1.06891e-05	1.06891
H A24	16.932	7.99761e-06	0.799761
H A25	15.7605	1.80143e-05	1.80143
H A26	14.9705	3.1148e-05	3.1148
H E1	15.9835	1.54343e-05	1.54343
H E4	15.3095	2.46253e-05	2.46253
H E6	15.0295	2.98999e-05	2.98999
H E12	15.565	2.06285e-05	2.06285
H E19	14.756	3.61411e-05	3.61411
H E29	15.8335	1.71254e-05	1.71254

## Sheet: Hypothalamus LRP3
	OX2R
	Groupes	∆Ct = Ctgène cible - Ctgène de référence	2^(-∆Ct)	X100		OX2R	Groupes	moyenne	Ecart-type	SEM
Oxa	H A2	5.4565	0.0227735	1.7735			Orexine	1.35708	0.339779	0.265261
	H A7	6.3565	0.012204	1.2204			Témoin	2.41199	0.438991	0.369232
	H A9	6.233	0.0132947	1.32947
	H A15	5.749	0.0185942	1.85942
	H A18	6.0595	0.0149937	1.49937
	H A24	6.688	0.00969865	0.969865
	H A25	6.7565	0.00924892	0.924892
	H A26	6.288	0.0127974	1.27974
Témoin	H E1	6.3	0.0215444	2.15444
	H E4	6.018	0.0198644	1.98644
	H E6	5.5955	0.0206817	2.06817
	H E12	4.986	0.0315547	3.15547
	H E19	5.1335	0.028488	2.8488
	H E29	6.0595	0.0220245	2.20245
	H E30	6.688	0.0246817	2.46817
	Ox1R
	Groupes	∆Ct = Ctgène cible - Ctgène de référence	2^(-∆Ct)	X100		Ox1R	Groupes	moyenne	Ecart-type	SEM
Oxa	H A2	8.594	0.0025879	2.5879			Orexine	3.15154	1.04091	0.769104
	H A7	8.997	0.00195719	1.95719			Témoin	2.85691	0.461196	0.340456
	H A9	8.266	0.00324852	3.24852
	H A15	7.855	0.00431926	4.31926
	H A18	7.6545	0.00496325	4.96325
	H A24	8.323	0.00312268	3.12268
	H A25	8.9045	0.00208679	2.08679
	H A26	8.4165	0.00292672	2.92672
Témoin	H E1	8.636	0.00251365	2.51365
	H E4	8.6235	0.00253552	2.53552
	H E6	8.5145	0.00273451	2.73451
	H E12	8.4495	0.00286053	2.86053
	H E19	8.0425	0.00379286	3.79286
	H E29	8.023	0.00305674	3.05674
	H E30	8.341	0.00250452	2.50452
	HRCT
	Groupes	∆Ct = Ctgène cible - Ctgène de référence	2^(-∆Ct)	X100			Groupes	moyenne	Ecart-type	SEM
Oxa	H A2	5.10178	5.10178	5.10178		HRCT	Orexine	3.92981	0.565934	0.412013
	H A7	3.29208	3.29208	3.29208			Témoin	3.95633	0.371734	0.272377
	H A9	3.48341	3.48341	3.48341
	H A15	3.55414	3.55414	3.55414
	H A18	2.74157	2.74157	3.74157
	H A24	3.16674	3.16674	4.16674
	H A25	3.07375	3.07375	4.07375
	H A26	4.02503	4.02503	4.02503
Témoin	H E1	4.11816	4.11816	4.11816
	H E4	3.81055	3.81055	3.81055
	H E19	3.23104	3.23104	3.23104
	H E29	4.09965	4.09965	4.09965
	H E30	4.43367	4.43367	4.43367
	H E12	3.07375	0.00595988	3.95988
	H E19	4.25031	0.00604139	4.04139
	Y5R
	Groupes	∆Ct = Ctgène cible - Ctgène de référence	2^(-∆Ct)	X100			Groupes	moyenne	Ecart-type	SEM
Oxa	H A2	3.793	0.0721428	7.21428		Y5R	Orexine	5.94058	0.72608	0.570911
	H A7	4.098	0.0583955	5.83955			Témoin	6.384	1.10291	0.928617
	H A9	4.2905	0.0511012	5.11012
	H A15	3.992	0.0628475	6.28475
	H A18	4.111	0.0578716	5.78716
	H A24	4.179	0.0552072	5.52072
	H A25	3.92	0.0660636	6.60636
	H A26	4.276	0.0516174	5.16174
Témoin	H E6	4.1305	0.0570947	5.70947
	H E12	4.0805	0.0591081	5.91081
	H E6	4.144	0.0565629	5.65629
	H E12	3.5455	0.0856442	8.56442
	H E19	3.793	0.0721428	7.21428
	H E29	3.768	0.05848	5.848
	H E30	4.1116	0.0578476	5.78476
	Y2R
	Groupes	∆Ct = Ctgène cible - Ctgène de référence	2^(-∆Ct)	X100			Groupes	moyenne	Ecart-type	SEM
Oxa	H A2	4.5775	0.0231245	2.31245		Y2R	Orexine	2.32482	0.360289	0.276893
	H A7	4.922	0.0241245	2.41245			Témoin	4.06431	0.712759	0.66697
	H A9	5.3535	0.0244588	2.44588
	H A15	5.771	0.0183128	1.83128
	H A18	5.367	0.018543	1.8543
	H A24	5.5105	0.0219368	2.19368
	H A25	5.1715	0.0277475	2.77475
	H A26	5.172	0.0277379	2.77379
Témoin	H E1	4.564	0.0422765	4.22765
	H E4	4.7355	0.0375381	3.75381
	H E6	5.046	0.0302693	3.02693
	H E12	4.4275	0.0464718	4.64718
	H E19	4.9085	0.0332962	3.32962
	H E29	5.1715	0.04537	4.537
	H E30	5.5715	0.04928	4.928
	CRH
	Groupes	∆Ct = Ctgène cible - Ctgène de référence	2^(-∆Ct)	X100			Groupes	moyenne	Ecart-type	SEM
Oxa	H A2	5.9725	0.0159257	1.59257		CRH	Orexine	1.16507	0.345728	0.254586
	H A7	5.9095	0.0166365	1.66365			Témoin	2.1195	0.604829	0.483216
	H A9	6.3135	0.0125732	1.25732
	H A15	6.505	0.0110103	1.10103
	H A18	6.6885	0.00969529	0.969529
	H A24	7.421	0.00583521	0.583521
	H A25	6.561	0.0105911	1.05911
	H A26	6.5145	0.0109381	1.09381
Témoin	H E1	5.9635	0.0160254	1.60254
	H E	5.962	0.016042	1.6042
	H E6	6.083	0.0202535	2.02535
	H E12	5.049	0.0302064	3.02064
	H E19	6.023	0.0153779	1.53779
	H E29	0	0.0222535	2.22535
	H E30	0	0.0282064	2.82064
	MC4R
	Groupes	∆Ct = Ctgène cible - Ctgène de référence	2^(-∆Ct)	X100			Groupes	moyenne	Ecart-type	SEM
Oxa	H A2	5.8425	0.0174274	1.74274		MC4R	Orexine	1.39372	0.403348	0.296252
	H A7	6.3065	0.0126344	1.26344			Témoin	1.50419	0.316662	0.224777
	H A9	6.1865	0.0137302	1.37302
	H A15	5.487	0.0222971	2.22971
	H A18	6.4125	0.0117394	1.17394
	H A24	6.6745	0.00978983	0.978983
	H A25	6.4095	0.0117638	1.17638
	H A26	6.367	0.0121155	1.21155
Témoin	H E6	5.8045	0.0178925	1.78925
	H E12	5.976	0.0158871	1.58871
	H E6	6.73	0.00942037	0.942037
	H E12	5.712	0.0190773	1.90773
	H E19	6.178	0.0138114	1.38114
	H E29	6.187	0.0137255	1.37255
	H E30	6.0135	0.0154795	1.54795
	CART
	Groupes	∆Ct = Ctgène cible - Ctgène de référence	2^(-∆Ct)	X100			Groupes	moyenne	Ecart-type	SEM
Oxa	H A2	16.18	1.3469e-05	1.3469		CART	Orexine	1.31816	0.303327	0.22733
	H A7	16.92	8.06441e-06	0.806441			Témoin	1.40594	0.492982	0.345535
	H A9	15.887	1.6502e-05	1.6502
	H A15	15.7915	1.76313e-05	1.76313
	H A18	16.102	1.42172e-05	1.42172
	H A24	16.3555	1.19262e-05	1.19262
	H A25	16.4555	1.11276e-05	1.11276
	H A26	16.286	1.25148e-05	1.25148
Témoin	H E1	16.4555	1.35244e-05	1.35244
	H E4	16.286	1.25148e-05	1.25148
	H E6	16.83	8.58352e-06	0.858352
	H E12	16.1395	1.38524e-05	1.38524
	H E19	16.298	1.24112e-05	1.24112
	H E29	16.2295	1.30147e-05	1.30147
	H E30	15.316	2.45146e-05	2.45146
	AGRP						Groupes	moyenne	Ecart-type	SEM
	Groupes	∆Ct = Ctgène cible - Ctgène de référence	2^(-∆Ct)	X100		AGRP	Orexine	3.78097	1.23081	1.01213
	H A2	3.832	0.05037	5.037			Témoin	4.1219	0.875433	0.725973
	H A7	4.7595	0.0369188	3.69188
	H A9	4.935	0.0326902	3.26902
	H A15	4.3805	0.0480107	4.80107
	H A18	5.507	0.0219901	2.19901
	H A24	6.0075	0.032556	3.2556
	H A25	5.3565	0.024408	2.4408
	H A26	4.1705	0.0555334	5.55334
	H E6	4.6375	0.0401766	4.01766
	H E12	4.127	0.0421595	4.21595
	H E6	4.568	0.0259454	2.59454
	H E12	4.3775	0.0481106	4.81106
	H E19	4.2505	0.0525378	5.25378
	H E29	4.834	0.0350607	3.50607
	H E30	4.216	0.044542	4.4542
	POMC						Groupes	moyenne	Ecart-type	SEM
	Groupes	∆Ct = Ctgène cible - Ctgène de référence	2^(-∆Ct)	X100			Orexine	2.94286	0.714733	0.500332
	H A2	4.473	0.0450291	4.50291		POMC	Témoin	3.28556	1.06027	0.668893
	H A7	5.142	0.0283207	2.83207
	H A9	5.0175	0.0308732	3.08732
	H A15	5.279	0.0257551	2.57551
	H A18	5.3965	0.0237406	2.37406
	H A24	5.484	0.0223435	2.23435
	H A25	5.2125	0.02697	2.697
	H A26	4.948	0.0323969	3.23969
	H E1	4.5205	0.0435706	4.35706
	H E4	4.2895	0.0511366	5.11366
	H E6	5.0985	0.0291876	2.91876
	H E12	5.5635	0.0211456	2.11456
	H E19	5.142	0.0283207	2.83207
	H E29	5.0175	0.0308732	3.08732
	H E30	5.279	0.0257551	2.57551
NPY							Groupes	moyenne	Ecart-type	SEM
	Groupes	∆Ct = Ctgène cible - Ctgène de référence	2^(-∆Ct)	X100			Orexine	1.20876	0.51669	0.399962
	H A2	5.597	0.0206602	2.06602			Témoin	1.49781	0.42286	0.273091
	H A7	6.564	0.0105691	1.05691
	H A9	6.2455	0.0131801	1.31801
	H A15	6.475	0.0112417	1.12417
	H A18	7.004	0.00779087	0.779087
	H A24	7.494	0.00554729	0.554729
	H A25	6.75	0.00929068	0.929068
	H A26	5.7625	0.0184211	1.84211
	H E1	6.556	0.0106279	1.06279
	H E4	6.168	0.0139074	1.39074
	H E6	5.9425	0.0162603	1.62603
	H E12	6.0755	0.0148283	1.48283
	H E19	5.456	0.0227814	2.27814
	H E29	6.618	0.0101808	1.01808
	H E30	5.9425	0.0162603	1.62603
